# Supplementary material for: Retrotransposons in Werner syndrome-derived macrophages trigger type I interferon-dependent inflammation in an atherosclerosis model
Source: Nat Commun. 2024 Jun 10;15:4772. doi: 10.1038/s41467-024-48663-w (PMC11164933; doi:10.1038/s41467-024-48663-w)
Supplement: Supplementary file 4 — Supplementary Data 1 [file 41467_2024_48663_MOESM4_ESM.xlsx]

## Sheet: Healthy_neg_(WS vs Healthy)
NAME	GS<br> follow link to MSigDB	SIZE	ES	NES	NOM p-val	FDR q-val	FWER p-val	RANK AT MAX	LEADING EDGE
E2F TARGETS	E2F TARGETS	195	-0.770831	-3.06842	0	0	0	2857	tags=75%, list=14%, signal=86%
MYC TARGETS V1	MYC TARGETS V1	193	-0.766853	-3.06033	0	0	0	3211	tags=74%, list=15%, signal=86%
G2M CHECKPOINT	G2M CHECKPOINT	190	-0.70715	-2.7804	0	0	0	2857	tags=65%, list=14%, signal=74%
MYC TARGETS V2	MYC TARGETS V2	57	-0.785708	-2.56317	0	0	0	2813	tags=81%, list=13%, signal=93%
OXIDATIVE PHOSPHORYLATION	OXIDATIVE PHOSPHORYLATION	183	-0.561032	-2.16362	0	0	0	4746	tags=62%, list=23%, signal=79%
UNFOLDED PROTEIN RESPONSE	UNFOLDED PROTEIN RESPONSE	107	-0.558692	-2.01964	0	0	0	3219	tags=52%, list=15%, signal=61%
MTORC1 SIGNALING	MTORC1 SIGNALING	196	-0.46584	-1.83675	0	0.00057513	0.002	3067	tags=49%, list=15%, signal=57%
DNA REPAIR	DNA REPAIR	146	-0.442351	-1.66802	0	0.00222084	0.009	3108	tags=36%, list=15%, signal=42%
MITOTIC SPINDLE	MITOTIC SPINDLE	198	-0.334043	-1.32846	0.021978	0.0568171	0.207	2654	tags=26%, list=13%, signal=30%
SPERMATOGENESIS	SPERMATOGENESIS	115	-0.335594	-1.22402	0.0745342	0.116573	0.409	2416	tags=27%, list=11%, signal=30%
ESTROGEN RESPONSE LATE	ESTROGEN RESPONSE LATE	193	-0.307078	-1.18389	0.0449438	0.155367	0.541	2741	tags=24%, list=13%, signal=27%
PI3K AKT MTOR SIGNALING	PI3K AKT MTOR SIGNALING	103	-0.32522	-1.14885	0.184049	0.184839	0.626	4160	tags=34%, list=20%, signal=42%
FATTY ACID METABOLISM	FATTY ACID METABOLISM	149	-0.2979	-1.12932	0.15534	0.200839	0.685	3359	tags=34%, list=16%, signal=40%
UV RESPONSE UP	UV RESPONSE UP	153	-0.276378	-1.04156	0.3	0.356883	0.898	2439	tags=24%, list=12%, signal=26%
PROTEIN SECRETION	PROTEIN SECRETION	93	-0.270768	-0.961207	0.578947	0.560807	0.985	4190	tags=38%, list=20%, signal=47%

## Sheet: WS_neg_(WS vs Healthy)
NAME	GS<br> follow link to MSigDB	SIZE	ES	NES	NOM p-val	FDR q-val	FWER p-val	RANK AT MAX	LEADING EDGE
INTERFERON ALPHA RESPONSE	INTERFERONALPHARESPONSE	95	0.656536	1.91175	0	0	0	3822	tags=53%, list=18%, signal=64%
HEME METABOLISM	HEME METABOLISM	194	0.607059	1.8933	0	0.000397727	0.001	3906	tags=46%, list=19%, signal=56%
INTERFERON GAMMA RESPONSE	INTERFERON GAMMA RESPONSE	197	0.54534	1.7136	0	0.00430545	0.016	2429	tags=31%, list=12%, signal=35%
MYOGENESIS	MYOGENESIS	189	0.528275	1.64471	0	0.00834877	0.041	2620	tags=28%, list=12%, signal=31%
HYPOXIA	HYPOXIA	191	0.499022	1.56544	0	0.0174942	0.106	3713	tags=37%, list=18%, signal=44%
ANGIOGENESIS	ANGIOGENESIS	36	0.603531	1.5567	0.0152144	0.0160881	0.115	3372	tags=42%, list=16%, signal=50%
INFLAMMATORY RESPONSE	INFLAMMATORY RESPONSE	197	0.476629	1.50408	0.00110619	0.0278142	0.222	2343	tags=22%, list=11%, signal=25%
XENOBIOTIC METABOLISM	XENOBIOTIC METABOLISM	191	0.473961	1.49153	0.00108225	0.0286742	0.253	3382	tags=30%, list=16%, signal=36%
COAGULATION	COAGULATION	129	0.478973	1.4426	0.00576037	0.0444869	0.4	2684	tags=26%, list=13%, signal=30%
APICAL JUNCTION	APICAL JUNCTION	187	0.459936	1.44019	0.00655022	0.0414365	0.41	3628	tags=24%, list=17%, signal=28%
COMPLEMENT	COMPLEMENT	196	0.452733	1.40911	0.00883002	0.0548126	0.537	2598	tags=26%, list=12%, signal=29%
APOPTOSIS	APOPTOSIS	159	0.454656	1.39182	0.0146232	0.0603125	0.596	1297	tags=19%, list=6%, signal=20%
BILE ACID METABOLISM	BILE ACID METABOLISM	109	0.459007	1.35799	0.0339578	0.082573	0.723	2594	tags=24%, list=12%, signal=27%
KRAS SIGNALING UP	KRAS SIGNALING UP	192	0.430103	1.3412	0.0183784	0.0921751	0.784	2285	tags=23%, list=11%, signal=25%
WNT BETA CATENIN SIGNALING	WNT BETA CATENIN SIGNALING	42	0.508133	1.32054	0.0935441	0.109177	0.868	3061	tags=29%, list=15%, signal=33%
TGF BETA SIGNALING	TGF BETA SIGNALING	54	0.486488	1.30331	0.108387	0.121333	0.912	4407	tags=43%, list=21%, signal=54%
EPITHELIAL MESENCHYMAL TRANSITION	EPITHELIAL MESENCHYMAL TRANSITION	197	0.415384	1.29996	0.0350109	0.118747	0.919	2523	tags=21%, list=12%, signal=23%
KRAS SIGNALING DN	KRAS SIGNALING DN	165	0.41742	1.27305	0.0464088	0.144618	0.958	4182	tags=24%, list=20%, signal=30%
CHOLESTEROL HOMEOSTASIS	CHOLESTEROL HOMEOSTASIS	72	0.442832	1.25458	0.113721	0.162872	0.976	3276	tags=28%, list=16%, signal=33%
IL2 STAT5 SIGNALING	IL2 STAT5 SIGNALING	193	0.381375	1.19856	0.12987	0.248092	0.998	4588	tags=43%, list=22%, signal=55%
UV RESPONSE DN	UV RESPONSE DN	139	0.390267	1.19059	0.150393	0.250794	1	4136	tags=29%, list=20%, signal=36%
ESTROGEN RESPONSE EARLY	ESTROGEN RESPONSE EARLY	196	0.375615	1.18186	0.124587	0.2559	1	3922	tags=30%, list=19%, signal=36%
P53 PATHWAY	P53 PATHWAY	192	0.375957	1.17485	0.165577	0.258105	1	4565	tags=32%, list=22%, signal=41%
GLYCOLYSIS	GLYCOLYSIS	196	0.372241	1.15933	0.152597	0.277899	1	2192	tags=19%, list=10%, signal=21%
ANDROGEN RESPONSE	ANDROGEN RESPONSE	94	0.386639	1.14533	0.235225	0.294643	1	1666	tags=16%, list=8%, signal=17%
IL6 JAK STAT3 SIGNALING	IL6 JAK STAT3 SIGNALING	82	0.386042	1.1061	0.305043	0.366715	1	3525	tags=28%, list=17%, signal=34%
PEROXISOME	PEROXISOME	101	0.362171	1.0577	0.353865	0.467276	1	2608	tags=20%, list=12%, signal=22%
NOTCH SIGNALING	NOTCH SIGNALING	32	0.42009	1.05072	0.392157	0.467129	1	3499	tags=25%, list=17%, signal=30%
ALLOGRAFT REJECTION	ALLOGRAFT REJECTION	191	0.334327	1.04293	0.381779	0.469117	1	2343	tags=20%, list=11%, signal=22%
HEDGEHOG SIGNALING	HEDGEHOG SIGNALING	36	0.402043	1.01644	0.458221	0.513628	1	6993	tags=47%, list=33%, signal=71%
PANCREAS BETA CELLS	PANCREAS BETA CELLS	32	0.394316	0.976422	0.495856	0.590661	1	3269	tags=19%, list=16%, signal=22%
ADIPOGENESIS	ADIPOGENESIS	189	0.307864	0.95956	0.558758	0.611445	1	1916	tags=15%, list=9%, signal=17%
APICAL SURFACE	APICAL SURFACE	42	0.36138	0.95232	0.539788	0.609352	1	2862	tags=19%, list=14%, signal=22%
REACTIVE OXYGEN SPECIES PATHWAY	REACTIVE OXYGEN SPECIES PATHWAY	47	0.348895	0.938712	0.566929	0.621071	1	1729	tags=19%, list=8%, signal=21%
TNFA SIGNALING VIA NFKB	TNFA SIGNALING VIA NFKB	197	0.269028	0.848419	0.80989	0.784309	1	3684	tags=26%, list=18%, signal=32%

## Sheet: gcWS_neg_(WS vs gcWS)
NAME	GS<br> follow link to MSigDB	SIZE	ES	NES	NOM p-val	FDR q-val	FWER p-val	RANK AT MAX	LEADING EDGE
HALLMARK_MITOTIC_SPINDLE	HALLMARK_MITOTIC_SPINDLE	198	-0.308517	-1.18934	0.0616114	0.22665	0.759	2502	tags=26%, list=12%, signal=29%
HALLMARK_G2M_CHECKPOINT	HALLMARK_G2M_CHECKPOINT	190	-0.277957	-1.0341	0.333333	0.348972	0.99	2607	tags=27%, list=12%, signal=30%

## Sheet: WS_neg_(WS vs gcWS)
NAME	GS<br> follow link to MSigDB	SIZE	ES	NES	NOM p-val	FDR q-val	FWER p-val	RANK AT MAX	LEADING EDGE
TNFA SIGNALING VIA NFKB	TNFA SIGNALING VIA NFKB	197	0.633179	2.1027	0	0	0	3130	tags=51%, list=15%, signal=59%
INFLAMMATORY RESPONSE	INFLAMMATORY RESPONSE	197	0.619848	2.03955	0	0	0	2636	tags=44%, list=13%, signal=49%
ALLOGRAFT REJECTION	ALLOGRAFT REJECTION	191	0.593314	1.99267	0	0	0	2513	tags=35%, list=12%, signal=39%
INTERFERON GAMMA RESPONSE	INTERFERON GAMMA RESPONSE	197	0.579464	1.93355	0	0	0	3018	tags=43%, list=14%, signal=49%
CHOLESTEROL HOMEOSTASIS	CHOLESTEROL HOMEOSTASIS	72	0.627584	1.85504	0	0	0	2084	tags=43%, list=10%, signal=48%
MTORC1 SIGNALING	MTORC1 SIGNALING	196	0.547138	1.82275	0	0.000285714	0.001	4371	tags=56%, list=21%, signal=70%
ANDROGEN RESPONSE	ANDROGEN RESPONSE	94	0.586726	1.80106	0	0.000618007	0.003	2804	tags=46%, list=13%, signal=53%
HEME METABOLISM	HEME METABOLISM	194	0.538005	1.79623	0	0.000694602	0.004	2009	tags=29%, list=10%, signal=32%
MYC TARGETS V2	MYC TARGETS V2	57	0.620225	1.7855	0.00148588	0.000617424	0.004	4751	tags=54%, list=23%, signal=70%
IL2 STAT5 SIGNALING	IL2 STAT5 SIGNALING	193	0.532071	1.7657	0	0.000555682	0.004	2250	tags=34%, list=11%, signal=38%
IL6 JAK STAT3 SIGNALING	IL6 JAK STAT3 SIGNALING	82	0.572583	1.71997	0	0.00154292	0.013	2250	tags=34%, list=11%, signal=38%
ESTROGEN RESPONSE LATE	ESTROGEN RESPONSE LATE	193	0.518349	1.71573	0	0.00152863	0.014	2849	tags=33%, list=14%, signal=38%
MYC TARGETS V1	MYC TARGETS V1	193	0.505621	1.68302	0	0.00201826	0.02	5393	tags=51%, list=26%, signal=68%
APOPTOSIS	APOPTOSIS	159	0.506824	1.65521	0	0.00269839	0.029	2576	tags=36%, list=12%, signal=41%
KRAS SIGNALING UP	KRAS SIGNALING UP	192	0.499625	1.65349	0	0.00261547	0.03	3193	tags=35%, list=15%, signal=41%
ESTROGEN RESPONSE EARLY	ESTROGEN RESPONSE EARLY	196	0.493738	1.64283	0	0.00314542	0.038	2266	tags=28%, list=11%, signal=31%
P53 PATHWAY	P53 PATHWAY	192	0.490524	1.62331	0.00125471	0.00412318	0.053	3194	tags=38%, list=15%, signal=44%
UV RESPONSE DN	UV RESPONSE DN	139	0.5021	1.6222	0	0.00396819	0.054	3420	tags=37%, list=16%, signal=44%
COMPLEMENT	COMPLEMENT	196	0.491224	1.62097	0	0.00391939	0.056	3016	tags=36%, list=14%, signal=41%
UNFOLDED PROTEIN RESPONSE	UNFOLDED PROTEIN RESPONSE	107	0.512421	1.60645	0	0.00451268	0.067	4367	tags=46%, list=21%, signal=58%
REACTIVE OXYGEN SPECIES PATHWAY	REACTIVE OXYGEN SPECIES PATHWAY	47	0.577525	1.57952	0.0103245	0.0060097	0.091	2847	tags=38%, list=14%, signal=44%
UV RESPONSE UP	UV RESPONSE UP	153	0.488211	1.56213	0	0.00677071	0.108	3579	tags=37%, list=17%, signal=45%
COAGULATION	COAGULATION	129	0.476013	1.5244	0.00267738	0.00993314	0.166	2539	tags=29%, list=12%, signal=33%
EPITHELIAL MESENCHYMAL TRANSITION	EPITHELIAL MESENCHYMAL TRANSITION	197	0.443809	1.48863	0.00128535	0.014076	0.232	1090	tags=17%, list=5%, signal=18%
INTERFERON ALPHA RESPONSE	INTERFERON ALPHA RESPONSE	95	0.481289	1.47671	0.0112202	0.0155284	0.263	3985	tags=41%, list=19%, signal=50%
PI3K AKT MTOR SIGNALING	PI3K AKT MTOR SIGNALING	103	0.465042	1.45088	0.0164835	0.0203822	0.336	4395	tags=43%, list=21%, signal=54%
ANGIOGENESIS	ANGIOGENESIS	36	0.535467	1.40967	0.0506135	0.0320994	0.492	1783	tags=31%, list=8%, signal=33%
APICAL SURFACE	APICAL SURFACE	42	0.522684	1.40189	0.061747	0.0341118	0.528	3032	tags=33%, list=14%, signal=39%
APICAL JUNCTION	APICAL JUNCTION	187	0.409924	1.36791	0.0177665	0.0472286	0.659	3459	tags=29%, list=16%, signal=35%
BILE ACID METABOLISM	BILE ACID METABOLISM	109	0.432202	1.33998	0.0480905	0.060138	0.762	2506	tags=22%, list=12%, signal=25%
PROTEIN SECRETION	PROTEIN SECRETION	93	0.437045	1.32837	0.045584	0.0650029	0.802	4667	tags=46%, list=22%, signal=59%
PEROXISOME	PEROXISOME	101	0.427958	1.32154	0.0492264	0.0676124	0.824	2559	tags=26%, list=12%, signal=29%
ADIPOGENESIS	ADIPOGENESIS	189	0.397763	1.31846	0.0332481	0.0672247	0.832	3802	tags=37%, list=18%, signal=45%
XENOBIOTIC METABOLISM	XENOBIOTIC METABOLISM	191	0.389784	1.28337	0.0357143	0.0916004	0.92	2539	tags=24%, list=12%, signal=27%
TGF BETA SIGNALING	TGF BETA SIGNALING	54	0.440844	1.25416	0.125767	0.116823	0.968	4929	tags=50%, list=23%, signal=65%
SPERMATOGENESIS	SPERMATOGENESIS	115	0.389491	1.22027	0.125995	0.151038	0.986	2781	tags=18%, list=13%, signal=21%
HYPOXIA	HYPOXIA	191	0.359303	1.18795	0.118404	0.189539	0.998	3066	tags=26%, list=15%, signal=30%
KRAS SIGNALING DN	KRAS SIGNALING DN	165	0.363507	1.1812	0.155585	0.19387	0.999	1755	tags=10%, list=8%, signal=11%
DNA REPAIR	DNA REPAIR	146	0.360305	1.1606	0.184314	0.21984	1	5065	tags=36%, list=24%, signal=47%
OXIDATIVE PHOSPHORYLATION	OXIDATIVE PHOSPHORYLATION	183	0.348912	1.15933	0.158585	0.216276	1	5754	tags=46%, list=27%, signal=63%
MYOGENESIS	MYOGENESIS	189	0.3446	1.14306	0.186398	0.234648	1	2661	tags=19%, list=13%, signal=21%
WNT BETA CATENIN SIGNALING	WNT BETA CATENIN SIGNALING	42	0.431531	1.1418	0.26489	0.231366	1	3770	tags=31%, list=18%, signal=38%
NOTCH SIGNALING	NOTCH SIGNALING	32	0.446723	1.1241	0.287781	0.255364	1	3770	tags=34%, list=18%, signal=42%
FATTY ACID METABOLISM	FATTY ACID METABOLISM	149	0.322009	1.04321	0.373174	0.405926	1	3564	tags=27%, list=17%, signal=32%
E2F TARGETS	E2F TARGETS	195	0.294195	0.973484	0.537688	0.554879	1	3823	tags=30%, list=18%, signal=36%
GLYCOLYSIS	GLYCOLYSIS	196	0.274184	0.911334	0.680255	0.688384	1	3523	tags=25%, list=17%, signal=30%
HEDGEHOG SIGNALING	HEDGEHOG SIGNALING	36	0.343952	0.89223	0.631173	0.717855	1	1648	tags=17%, list=8%, signal=18%
PANCREAS BETA CELLS	PANCREAS BETA CELLS	32	0.278559	0.715907	0.899833	0.973908	1	4474	tags=25%, list=21%, signal=32%

## Sheet: Healthy_pos_(WS vs Healthy)
NAME	GS<br> follow link to MSigDB	SIZE	ES	NES	NOM p-val	FDR q-val	FWER p-val	RANK AT MAX	LEADING EDGE
OXIDATIVE PHOSPHORYLATION	OXIDATIVE PHOSPHORYLATION	183	-0.627923	-2.20836	0	0	0	4561	tags=66%, list=22%, signal=83%
MYC TARGETS V2	MYC TARGETS V2	57	-0.735776	-2.20495	0	0	0	2976	tags=70%, list=14%, signal=82%
MYC TARGETS V1	MYC TARGETS V1	193	-0.556002	-1.96937	0	0.000592593	0.001	4727	tags=60%, list=22%, signal=77%
TNFA SIGNALING VIA NFKB	TNFA SIGNALING VIA NFKB	197	-0.486959	-1.74243	0	0.00512839	0.013	1690	tags=32%, list=8%, signal=34%
COAGULATION	COAGULATION	129	-0.50989	-1.70889	0	0.00668134	0.021	1548	tags=23%, list=7%, signal=25%
KRAS SIGNALING UP	KRAS SIGNALING UP	192	-0.439777	-1.56767	0	0.0287791	0.105	1402	tags=22%, list=7%, signal=23%
ALLOGRAFT REJECTION	ALLOGRAFT REJECTION	191	-0.435254	-1.55945	0.00263852	0.0273755	0.116	1694	tags=20%, list=8%, signal=21%
COMPLEMENT	COMPLEMENT	196	-0.423487	-1.53869	0	0.0276866	0.132	2550	tags=27%, list=12%, signal=30%
FATTY ACID METABOLISM	FATTY ACID METABOLISM	149	-0.422439	-1.46586	0.00526316	0.0474789	0.24	3070	tags=36%, list=15%, signal=42%
REACTIVE OXYGEN SPECIES PATHWAY	REACTIVE OXYGEN SPECIES PATHWAY	47	-0.498842	-1.44737	0.0453564	0.0520176	0.284	1363	tags=36%, list=6%, signal=39%
UNFOLDED PROTEIN RESPONSE	UNFOLDED PROTEIN RESPONSE	107	-0.431304	-1.4065	0.0217391	0.0659896	0.367	4007	tags=41%, list=19%, signal=51%
MTORC1 SIGNALING	MTORC1 SIGNALING	196	-0.386305	-1.36697	0.012987	0.0848092	0.474	4104	tags=38%, list=20%, signal=46%
INFLAMMATORY RESPONSE	INFLAMMATORY RESPONSE	197	-0.375518	-1.33489	0.023622	0.0984305	0.561	1383	tags=24%, list=7%, signal=25%
IL6 JAK STAT3 SIGNALING	IL6 JAK STAT3 SIGNALING	82	-0.402221	-1.25945	0.104651	0.178087	0.816	2211	tags=24%, list=11%, signal=27%
NOTCH SIGNALING	NOTCH SIGNALING	32	-0.473215	-1.25746	0.150776	0.168327	0.818	3390	tags=38%, list=16%, signal=45%
EPITHELIAL MESENCHYMAL TRANSITION	EPITHELIAL MESENCHYMAL TRANSITION	197	-0.347011	-1.24574	0.0502513	0.173469	0.858	1633	tags=17%, list=8%, signal=19%
IL2 STAT5 SIGNALING	IL2 STAT5 SIGNALING	193	-0.34112	-1.22279	0.0675325	0.195248	0.901	2317	tags=26%, list=11%, signal=29%
UV RESPONSE UP	UV RESPONSE UP	153	-0.34554	-1.19938	0.108374	0.216682	0.935	3478	tags=35%, list=17%, signal=41%
ESTROGEN RESPONSE LATE	ESTROGEN RESPONSE LATE	193	-0.336719	-1.19235	0.0756303	0.216841	0.948	3008	tags=30%, list=14%, signal=34%
GLYCOLYSIS	GLYCOLYSIS	196	-0.33092	-1.16863	0.110825	0.244169	0.965	3039	tags=28%, list=14%, signal=32%
ADIPOGENESIS	ADIPOGENESIS	189	-0.322941	-1.1576	0.121693	0.25142	0.972	2597	tags=28%, list=12%, signal=31%
APICAL SURFACE	APICAL SURFACE	42	-0.408475	-1.14617	0.235714	0.259012	0.979	1502	tags=14%, list=7%, signal=15%
APOPTOSIS	APOPTOSIS	159	-0.32331	-1.13427	0.178218	0.269234	0.983	1743	tags=22%, list=8%, signal=24%
HEME METABOLISM	HEME METABOLISM	194	-0.316876	-1.10953	0.198473	0.304553	0.993	1809	tags=15%, list=9%, signal=17%
ESTROGEN RESPONSE EARLY	ESTROGEN RESPONSE EARLY	196	-0.296862	-1.07207	0.240209	0.371122	0.999	2347	tags=21%, list=11%, signal=24%
P53 PATHWAY	P53 PATHWAY	192	-0.289667	-1.0407	0.338235	0.429598	1	3164	tags=26%, list=15%, signal=30%
BILE ACID METABOLISM	BILE ACID METABOLISM	109	-0.309389	-1.02406	0.380047	0.454824	1	1877	tags=14%, list=9%, signal=15%
PANCREAS BETA CELLS	PANCREAS BETA CELLS	32	-0.361087	-0.970712	0.5	0.588054	1	2526	tags=16%, list=12%, signal=18%
PEROXISOME	PEROXISOME	101	-0.275364	-0.896247	0.687042	0.787327	1	2707	tags=21%, list=13%, signal=24%
DNA REPAIR	DNA REPAIR	146	-0.255729	-0.89216	0.751208	0.773555	1	3508	tags=27%, list=17%, signal=33%
KRAS SIGNALING DN	KRAS SIGNALING DN	165	-0.244769	-0.852827	0.826197	0.849911	1	2739	tags=11%, list=13%, signal=12%
PROTEIN SECRETION	PROTEIN SECRETION	93	-0.245257	-0.794818	0.909297	0.924562	1	4473	tags=28%, list=21%, signal=35%

## Sheet: WS_pos_(WS vs Healthy)
NAME	GS<br> follow link to MSigDB	SIZE	ES	NES	NOM p-val	FDR q-val	FWER p-val	RANK AT MAX	LEADING EDGE
MITOTIC SPINDLE	MITOTIC SPINDLE	198	0.511531	1.75459	0	0.00366743	0.006	3153	tags=38%, list=15%, signal=45%
E2F TARGETS	E2F TARGETS	195	0.512521	1.74786	0	0.00183371	0.006	3467	tags=47%, list=16%, signal=55%
G2M CHECKPOINT	G2M CHECKPOINT	190	0.508102	1.72439	0	0.00260052	0.013	3331	tags=45%, list=16%, signal=53%
ANGIOGENESIS	ANGIOGENESIS	36	0.645309	1.70184	0	0.00278589	0.019	889	tags=19%, list=4%, signal=20%
SPERMATOGENESIS	SPERMATOGENESIS	115	0.421071	1.34057	0.0324232	0.151584	0.729	3168	tags=24%, list=15%, signal=29%
CHOLESTEROL HOMEOSTASIS	CHOLESTEROL HOMEOSTASIS	72	0.434478	1.30277	0.0866551	0.176308	0.837	3691	tags=38%, list=18%, signal=45%
INTERFERON GAMMA RESPONSE	INTERFERON GAMMA RESPONSE	197	0.353184	1.21299	0.0994854	0.312841	0.975	2290	tags=24%, list=11%, signal=27%
MYOGENESIS	MYOGENESIS	189	0.349346	1.17981	0.123177	0.348065	0.992	2503	tags=22%, list=12%, signal=24%
INTERFERON ALPHA RESPONSE	INTERFERON ALPHA RESPONSE	95	0.356622	1.12454	0.221825	0.437916	1	2290	tags=25%, list=11%, signal=28%
XENOBIOTIC METABOLISM	XENOBIOTIC METABOLISM	191	0.321408	1.10312	0.23888	0.450698	1	1070	tags=13%, list=5%, signal=13%
HYPOXIA	HYPOXIA	191	0.318719	1.08679	0.245098	0.451559	1	2544	tags=25%, list=12%, signal=28%
ANDROGEN RESPONSE	ANDROGEN RESPONSE	94	0.343036	1.05617	0.357268	0.495296	1	1530	tags=15%, list=7%, signal=16%
WNT BETA CATENIN SIGNALING	WNT BETA CATENIN SIGNALING	42	0.382191	1.0536	0.375218	0.462888	1	3272	tags=29%, list=16%, signal=34%
HEDGEHOG SIGNALING	HEDGEHOG SIGNALING	36	0.388835	1.03185	0.392593	0.486405	1	3494	tags=25%, list=17%, signal=30%
UV RESPONSE DN	UV RESPONSE DN	139	0.310897	1.02719	0.392977	0.464529	1	3470	tags=28%, list=17%, signal=33%
APICAL JUNCTION	APICAL JUNCTION	187	0.264472	0.904521	0.690789	0.76121	1	4280	tags=27%, list=20%, signal=33%
PI3K AKT MTOR SIGNALING	PI3K AKT MTOR SIGNALING	103	0.242225	0.769552	0.930974	0.996977	1	3565	tags=18%, list=17%, signal=22%
TGF BETA SIGNALING	TGF BETA SIGNALING	54	0.22627	0.641395	0.978836	0.994275	1	6154	tags=39%, list=29%, signal=55%

## Sheet: gcWS_pos_(WS vs gcWS)
NAME	GS<br> follow link to MSigDB	SIZE	ES	NES	NOM p-val	FDR q-val	FWER p-val	RANK AT MAX	LEADING EDGE
INTERFERON ALPHA RESPONSE	INTERFERON ALPHA RESPONSE	95	-0.396765	-1.29756	0.0390879	0.377931	0.482	2571	tags=32%, list=12%, signal=36%
XENOBIOTIC METABOLISM	XENOBIOTIC METABOLISM	191	-0.357051	-1.28848	0.0353982	0.205939	0.508	1649	tags=21%, list=8%, signal=23%
EPITHELIAL MESENCHYMAL TRANSITION	EPITHELIAL MESENCHYMAL TRANSITION	197	-0.332644	-1.20158	0.052381	0.286276	0.78	1696	tags=21%, list=8%, signal=22%
FATTY ACID METABOLISM	FATTY ACID METABOLISM	149	-0.313178	-1.10606	0.210317	0.43576	0.962	1805	tags=19%, list=9%, signal=21%
TGF BETA SIGNALING	TGF BETA SIGNALING	54	-0.324342	-0.970917	0.511236	0.831873	0.999	427	tags=11%, list=2%, signal=11%
PANCREAS BETA CELLS	PANCREAS BETA CELLS	32	-0.347478	-0.955469	0.538874	0.753857	1	513	tags=6%, list=2%, signal=6%
HEDGEHOG SIGNALING	HEDGEHOG SIGNALING	36	-0.334899	-0.939541	0.552163	0.702704	1	4241	tags=36%, list=20%, signal=45%
PROTEIN SECRETION	PROTEIN SECRETION	93	-0.233927	-0.776773	0.943574	0.951535	1	3611	tags=22%, list=17%, signal=26%

## Sheet: WS_pos_(WS vs gcWS)
NAME	GS<br> follow link to MSigDB	SIZE	ES	NES	NOM p-val	FDR q-val	FWER p-val	RANK AT MAX	LEADING EDGE
TNFA SIGNALING VIA NFKB	TNFA SIGNALING VIA NFKB	197	0.572148	1.86398	0	0.00215953	0.002	2181	tags=42%, list=10%, signal=47%
INFLAMMATORY RESPONSE	INFLAMMATORY RESPONSE	197	0.565547	1.83245	0	0.00107976	0.002	2172	tags=40%, list=10%, signal=44%
ALLOGRAFT REJECTION	ALLOGRAFT REJECTION	191	0.555932	1.77795	0	0.0042289	0.011	2436	tags=31%, list=12%, signal=35%
MTORC1 SIGNALING	MTORC1 SIGNALING	196	0.504096	1.61321	0.00135135	0.020994	0.068	3741	tags=44%, list=18%, signal=53%
IL2 STAT5 SIGNALING	IL2 STAT5 SIGNALING	193	0.50133	1.60333	0	0.0193632	0.079	2150	tags=33%, list=10%, signal=37%
KRAS SIGNALING UP	KRAS SIGNALING UP	192	0.485798	1.5725	0.0012987	0.0238408	0.116	2316	tags=31%, list=11%, signal=35%
INTERFERON GAMMA RESPONSE	INTERFERON GAMMA RESPONSE	197	0.480347	1.55819	0.00251889	0.0232343	0.131	2237	tags=32%, list=11%, signal=36%
ESTROGEN RESPONSE LATE	ESTROGEN RESPONSE LATE	193	0.482674	1.55795	0	0.02033	0.131	2914	tags=33%, list=14%, signal=38%
REACTIVE OXYGEN SPECIES PATHWAY	REACTIVE OXYGEN SPECIES PATHWAY	47	0.579926	1.55768	0.0170015	0.0182044	0.132	2955	tags=43%, list=14%, signal=49%
MYC TARGETS V1	MYC TARGETS V1	193	0.451498	1.45045	0.00379267	0.0563681	0.385	5461	tags=49%, list=26%, signal=66%
HYPOXIA	HYPOXIA	191	0.448192	1.4371	0.00630517	0.0591913	0.431	2228	tags=27%, list=11%, signal=30%
ANGIOGENESIS	ANGIOGENESIS	36	0.559254	1.42502	0.0553746	0.0609693	0.457	1243	tags=31%, list=6%, signal=32%
P53 PATHWAY	P53 PATHWAY	192	0.43985	1.41086	0.005148	0.0647985	0.505	2968	tags=35%, list=14%, signal=40%
UV RESPONSE UP	UV RESPONSE UP	153	0.450885	1.40759	0.0131752	0.0618291	0.516	3406	tags=37%, list=16%, signal=43%
COMPLEMENT	COMPLEMENT	196	0.441763	1.4014	0.0129199	0.0620926	0.55	2182	tags=26%, list=10%, signal=29%
PI3K AKT MTOR SIGNALING	PI3K AKT MTOR SIGNALING	103	0.462272	1.39061	0.0227596	0.0651835	0.589	3063	tags=32%, list=15%, signal=37%
APOPTOSIS	APOPTOSIS	159	0.443018	1.38603	0.0148649	0.0651874	0.609	3199	tags=37%, list=15%, signal=43%
E2F TARGETS	E2F TARGETS	195	0.430085	1.38144	0.0127877	0.064517	0.628	3912	tags=37%, list=19%, signal=46%
CHOLESTEROL HOMEOSTASIS	CHOLESTEROL HOMEOSTASIS	72	0.480638	1.37286	0.0406627	0.0662254	0.658	2483	tags=32%, list=12%, signal=36%
ESTROGEN RESPONSE EARLY	ESTROGEN RESPONSE EARLY	196	0.425588	1.37016	0.0139949	0.0650752	0.671	3003	tags=32%, list=14%, signal=37%
ANDROGEN RESPONSE	ANDROGEN RESPONSE	94	0.446139	1.31931	0.065407	0.101643	0.833	3915	tags=46%, list=19%, signal=56%
UV RESPONSE DN	UV RESPONSE DN	139	0.423059	1.31359	0.0465116	0.10197	0.848	2307	tags=24%, list=11%, signal=27%
IL6 JAK STAT3 SIGNALING	IL6 JAK STAT3 SIGNALING	82	0.442865	1.28438	0.083947	0.126112	0.912	1871	tags=27%, list=9%, signal=29%
APICAL SURFACE	APICAL SURFACE	42	0.477204	1.24306	0.173077	0.168628	0.965	2033	tags=29%, list=10%, signal=32%
ADIPOGENESIS	ADIPOGENESIS	189	0.381372	1.22316	0.0864516	0.19061	0.978	3890	tags=39%, list=19%, signal=48%
DNA REPAIR	DNA REPAIR	146	0.391481	1.22298	0.121918	0.183461	0.978	2436	tags=23%, list=12%, signal=25%
UNFOLDED PROTEIN RESPONSE	UNFOLDED PROTEIN RESPONSE	107	0.399428	1.1996	0.147612	0.21063	0.986	4631	tags=38%, list=22%, signal=49%
HEME METABOLISM	HEME METABOLISM	194	0.355853	1.14469	0.174419	0.304216	0.998	2928	tags=26%, list=14%, signal=30%
MYC TARGETS V2	MYC TARGETS V2	57	0.415431	1.14322	0.248438	0.296426	0.998	4812	tags=40%, list=23%, signal=52%
COAGULATION	COAGULATION	129	0.367281	1.14022	0.201717	0.292153	0.999	1804	tags=21%, list=9%, signal=23%
PEROXISOME	PEROXISOME	101	0.379577	1.13763	0.222059	0.288122	0.999	2477	tags=27%, list=12%, signal=30%
G2M CHECKPOINT	G2M CHECKPOINT	190	0.346251	1.12074	0.213542	0.312172	1	4493	tags=31%, list=21%, signal=39%
APICAL JUNCTION	APICAL JUNCTION	187	0.338268	1.09211	0.279895	0.36035	1	2768	tags=24%, list=13%, signal=27%
BILE ACID METABOLISM	BILE ACID METABOLISM	109	0.361976	1.08976	0.29453	0.355124	1	2517	tags=22%, list=12%, signal=25%
NOTCH SIGNALING	NOTCH SIGNALING	32	0.435243	1.07962	0.354134	0.365805	1	3344	tags=31%, list=16%, signal=37%
SPERMATOGENESIS	SPERMATOGENESIS	115	0.34306	1.03976	0.379656	0.44076	1	772	tags=6%, list=4%, signal=6%
MYOGENESIS	MYOGENESIS	189	0.317366	1.01154	0.455598	0.493218	1	1606	tags=13%, list=8%, signal=14%
KRAS SIGNALING DN	KRAS SIGNALING DN	165	0.306244	0.982028	0.511229	0.549121	1	2276	tags=12%, list=11%, signal=13%
GLYCOLYSIS	GLYCOLYSIS	196	0.301555	0.981527	0.491162	0.536302	1	2091	tags=19%, list=10%, signal=21%
WNT BETA CATENIN SIGNALING	WNT BETA CATENIN SIGNALING	42	0.374837	0.967572	0.487765	0.554964	1	2645	tags=21%, list=13%, signal=24%
OXIDATIVE PHOSPHORYLATION	OXIDATIVE PHOSPHORYLATION	183	0.257845	0.824626	0.87287	0.862308	1	5373	tags=39%, list=26%, signal=52%
MITOTIC SPINDLE	MITOTIC SPINDLE	198	0.240914	0.774436	0.96066	0.92204	1	2936	tags=19%, list=14%, signal=22%

## Sheet: Healthy_neg_(Health vs Healthy)
NAME	GS<br> follow link to MSigDB	SIZE	ES	NES	NOM p-val	FDR q-val	FWER p-val	RANK AT MAX	LEADING EDGE
E2F TARGETS	E2F TARGETS	195	0.857334	3.00137	0	0	0	2130	tags=79%, list=10%, signal=87%
G2M CHECKPOINT	G2M CHECKPOINT	190	0.810938	2.81458	0	0	0	2457	tags=70%, list=12%, signal=79%
MYC TARGETS V1	MYC TARGETS V1	193	0.751942	2.62917	0	0	0	3774	tags=73%, list=18%, signal=88%
MYC TARGETS V2	MYC TARGETS V2	57	0.76754	2.22881	0	0	0	2758	tags=72%, list=13%, signal=83%
MTORC1 SIGNALING	MTORC1 SIGNALING	196	0.555338	1.92234	0	0	0	2259	tags=39%, list=11%, signal=43%
SPERMATOGENESIS	SPERMATOGENESIS	115	0.586882	1.90871	0	0	0	653	tags=19%, list=3%, signal=20%
MITOTIC SPINDLE	MITOTIC SPINDLE	198	0.516884	1.79143	0	0.000286499	0.003	2233	tags=33%, list=11%, signal=36%
DNA REPAIR	DNA REPAIR	146	0.534369	1.78047	0	0.000250687	0.003	2918	tags=36%, list=14%, signal=41%
UNFOLDED PROTEIN RESPONSE	UNFOLDED PROTEIN RESPONSE	107	0.532001	1.73437	0	0.000454556	0.006	3725	tags=50%, list=18%, signal=61%
ESTROGEN RESPONSE LATE	ESTROGEN RESPONSE LATE	193	0.352078	1.23331	0.0637255	0.120556	0.827	1523	tags=18%, list=7%, signal=19%
CHOLESTEROL HOMEOSTASIS	CHOLESTEROL HOMEOSTASIS	72	0.401608	1.21642	0.141907	0.127599	0.866	2417	tags=36%, list=12%, signal=41%
ANDROGEN RESPONSE	ANDROGEN RESPONSE	94	0.38123	1.19814	0.123256	0.135699	0.901	2999	tags=33%, list=14%, signal=38%
GLYCOLYSIS	GLYCOLYSIS	196	0.284466	0.99404	0.483544	0.526371	1	2306	tags=19%, list=11%, signal=21%
PI3K AKT MTOR SIGNALING	PI3K AKT MTOR SIGNALING	103	0.256564	0.807151	0.899533	0.995502	1	903	tags=8%, list=4%, signal=8%
OXIDATIVE PHOSPHORYLATION	OXIDATIVE PHOSPHORYLATION	183	0.225209	0.776338	0.986911	0.95885	1	3652	tags=27%, list=17%, signal=32%

## Sheet: Healthy_pos_(Health vs Healthy)
NAME	GS<br> follow link to MSigDB	SIZE	ES	NES	NOM p-val	FDR q-val	FWER p-val	RANK AT MAX	LEADING EDGE
TNFA SIGNALING VIA NFKB	TNFA SIGNALING VIA NFKB	197	-0.686923	-2.28724	0	0	0	2192	tags=54%, list=10%, signal=60%
INFLAMMATORY RESPONSE	INFLAMMATORY RESPONSE	197	-0.674374	-2.23832	0	0	0	2427	tags=48%, list=12%, signal=53%
INTERFERON GAMMA RESPONSE	INTERFERON GAMMA RESPONSE	197	-0.651609	-2.1926	0	0	0	2427	tags=45%, list=12%, signal=51%
COMPLEMENT	COMPLEMENT	196	-0.656411	-2.18105	0	0	0	1863	tags=35%, list=9%, signal=38%
INTERFERON ALPHA RESPONSE	INTERFERON ALPHA RESPONSE	95	-0.706346	-2.1331	0	0	0	2618	tags=52%, list=12%, signal=59%
COAGULATION	COAGULATION	129	-0.65196	-2.09359	0	0	0	1887	tags=36%, list=9%, signal=39%
KRAS SIGNALING UP	KRAS SIGNALING UP	192	-0.618358	-2.02654	0	0	0	1622	tags=33%, list=8%, signal=36%
IL6 JAK STAT3 SIGNALING	IL6 JAK STAT3 SIGNALING	82	-0.680376	-2.0018	0	0	0	2632	tags=49%, list=13%, signal=56%
XENOBIOTIC METABOLISM	XENOBIOTIC METABOLISM	191	-0.533182	-1.78277	0	0.00168393	0.013	2683	tags=32%, list=13%, signal=36%
ALLOGRAFT REJECTION	ALLOGRAFT REJECTION	191	-0.539142	-1.76768	0	0.00163623	0.014	2447	tags=35%, list=12%, signal=39%
NOTCH SIGNALING	NOTCH SIGNALING	32	-0.672592	-1.72339	0.00383877	0.00254247	0.024	4875	tags=69%, list=23%, signal=89%
MYOGENESIS	MYOGENESIS	189	-0.507927	-1.67892	0	0.00408136	0.041	1810	tags=23%, list=9%, signal=25%
EPITHELIAL MESENCHYMAL TRANSITION	EPITHELIAL MESENCHYMAL TRANSITION	197	-0.501373	-1.65998	0	0.00414632	0.045	2359	tags=29%, list=11%, signal=32%
IL2 STAT5 SIGNALING	IL2 STAT5 SIGNALING	193	-0.482936	-1.60473	0	0.00691884	0.078	2468	tags=38%, list=12%, signal=43%
TGF BETA SIGNALING	TGF BETA SIGNALING	54	-0.576774	-1.60104	0.00878735	0.00687026	0.083	3165	tags=39%, list=15%, signal=46%
APOPTOSIS	APOPTOSIS	159	-0.483464	-1.57903	0	0.0086523	0.112	3165	tags=40%, list=15%, signal=46%
HEME METABOLISM	HEME METABOLISM	194	-0.4428	-1.48527	0	0.0199721	0.247	4440	tags=39%, list=21%, signal=49%
P53 PATHWAY	P53 PATHWAY	192	-0.425673	-1.42314	0.0119048	0.0344577	0.406	2701	tags=31%, list=13%, signal=36%
HYPOXIA	HYPOXIA	191	-0.419548	-1.40102	0.00498339	0.0405234	0.474	3088	tags=33%, list=15%, signal=38%
UV RESPONSE UP	UV RESPONSE UP	153	-0.412793	-1.35291	0.0272109	0.0609672	0.656	3482	tags=36%, list=17%, signal=43%
APICAL JUNCTION	APICAL JUNCTION	187	-0.386547	-1.29274	0.0343643	0.0997082	0.831	2322	tags=20%, list=11%, signal=23%
UV RESPONSE DN	UV RESPONSE DN	139	-0.388343	-1.24297	0.0725389	0.142141	0.933	2400	tags=21%, list=11%, signal=23%
KRAS SIGNALING DN	KRAS SIGNALING DN	165	-0.375974	-1.238	0.0840336	0.140922	0.941	3369	tags=19%, list=16%, signal=23%
ANGIOGENESIS	ANGIOGENESIS	36	-0.476288	-1.23525	0.160777	0.137978	0.943	1154	tags=25%, list=5%, signal=26%
PROTEIN SECRETION	PROTEIN SECRETION	93	-0.398697	-1.21688	0.154827	0.152391	0.965	3122	tags=29%, list=15%, signal=34%
REACTIVE OXYGEN SPECIES PATHWAY	REACTIVE OXYGEN SPECIES PATHWAY	47	-0.442794	-1.19775	0.172676	0.169754	0.977	1441	tags=28%, list=7%, signal=30%
BILE ACID METABOLISM	BILE ACID METABOLISM	109	-0.377223	-1.17144	0.155556	0.198101	0.992	2960	tags=22%, list=14%, signal=25%
ADIPOGENESIS	ADIPOGENESIS	189	-0.346913	-1.14911	0.160714	0.223826	0.999	3245	tags=28%, list=15%, signal=32%
PANCREAS BETA CELLS	PANCREAS BETA CELLS	32	-0.431856	-1.09688	0.302655	0.305988	1	2703	tags=16%, list=13%, signal=18%
APICAL SURFACE	APICAL SURFACE	42	-0.396572	-1.05752	0.359073	0.375123	1	1959	tags=21%, list=9%, signal=24%
ESTROGEN RESPONSE EARLY	ESTROGEN RESPONSE EARLY	196	-0.305671	-1.01878	0.402754	0.450849	1	2948	tags=24%, list=14%, signal=28%
PEROXISOME	PEROXISOME	101	-0.328627	-1.00752	0.422807	0.463441	1	3063	tags=28%, list=15%, signal=32%
HEDGEHOG SIGNALING	HEDGEHOG SIGNALING	36	-0.365823	-0.948832	0.547748	0.598981	1	1924	tags=19%, list=9%, signal=21%
WNT BETA CATENIN SIGNALING	WNT BETA CATENIN SIGNALING	42	-0.353025	-0.944869	0.515539	0.590748	1	3859	tags=38%, list=18%, signal=47%
FATTY ACID METABOLISM	FATTY ACID METABOLISM	149	-0.284475	-0.914678	0.670175	0.653962	1	2512	tags=19%, list=12%, signal=22%

[truncated: 4 more sheets: WS_neg_(WS vs WS), WS_pos_(WS vs WS), gcWS_neg_(gcWS vs gcWS), gcWS_pos_(gcWS vs gcWS)]
