# Supplementary material for: Retrotransposons in Werner syndrome-derived macrophages trigger type I interferon-dependent inflammation in an atherosclerosis model
Source: Nat Commun. 2024 Jun 10;15:4772. doi: 10.1038/s41467-024-48663-w (PMC11164933; doi:10.1038/s41467-024-48663-w)
Supplement: Supplementary file 5 — Supplementary Data 2 [file 41467_2024_48663_MOESM5_ESM.xlsx]

## Sheet: Sheet1
	Primer sequence	Primer type	Gene name
	gttgccatcaatgaccccttc	Forward	GAPDH
	cattgatgacaagcttcccg	Reverse
	tcatggcaactggatatggaa	Forward	WRN
	aagctgggatgttggacatt	Reverse
	gtcactgtcttgtacccttgtg	Forward	CDKN1A
	gagtggtagaaatctgtcatgctg	Reverse
	aggccgatccaggtcat	Forward	CDKN2A
	accagcgtgtccaggaa	Reverse
	ctgaggatattcagggacttgg	Forward	CD14
	tcttcggctgcctcttatatc	Reverse
	agtcggtttggtccctttag	Forward	CD16
	cctttgggagatcttcagtcc	Reverse
	caagggcacccagatcg	Forward	ITGAM
	cacacggacacctggc	Reverse
	cagcaactcgagcatcattc	Forward	CD68
	tggggcaggagaaactttg	Reverse
	tcaatgaggagacttgcctg	Forward	IL6
	tgtactcatctgcacagctc	Reverse
	tgcactttggagtgatcgg	Forward	TNF
	gcttgagggtttgctacaac	Reverse
	gcaacaagtggtgttctcca	Forward	IL1b
	tctacactctccagctgtag	Reverse
	gatcttcaagaccattgtggcc	Forward	CCL2
	gtggagtgagtgttcaagtc	Reverse
	gaccatgccattgagaaagc	Forward	MMP1
	cgatgatctcccctgacaaa	Reverse
	﻿acaacatcctggaggatgtg	Forward	NOS3
	﻿acgatggtgactttggctagct	Reverse
	gcatcatcaagcccatgaag	Forward	CDH5
	gttgataatgacctgggctctg	Reverse
	ctaccaagagtgaactggtc	Forward	PECAM1
	cacttaatgtggagctgagc	Reverse
	gtaatactggggaaccagag	Forward	ICAM1
	ctcacacttcactgtcacct	Reverse
	catggcgaagacgaaaggaaac	Forward	CNN1
	aaacttgttggtgcccatctgc	Reverse
	atggcatcatcaccaactgg	Forward	ACTA2
	catacatggctgggacattg	Reverse
	caagaatgatgggcactacc	Forward	TAGLN
	tctgttgctgcccatctgaag	Reverse
	caggacaacaaggagaactg	Forward	SMTN
	gcagtcaattcctccacatc	Reverse
	gccgatcgaaaactcagagag	Forward	CALD1
	gacaagccatcttctggcatc	Reverse
	gttcgatgaccgcaagaatg	Forward	DHX58
	tgcgggtgaagatgatac	Reverse
	gccaacctggaagaggaat	Forward	IRF3
	gaaaagtccccaactcctga	Reverse
	cttccaagagctggtggaat	Forward	IRF7
	ttccagcttcaccaggac	Reverse
	caccgtgttcatgaatctgc	Forward	ISG15
	caacagcctttatttccggc	Reverse
	acaggaccatcggaatcttg	Forward	MX1
	cggcacttgacaatcatg	Reverse
	tgcagatcaaggctctcatc	Forward	MX2
	tcaggataccgatggtcctg	Reverse
	cgtgaagatttctgcacctaa	Forward	MB21D1
	actcagaggattttctttcgga	Reverse
	tatggctgaccccaacattc	Forward	TMEM173
	tcatctgcaggttccgc	Reverse
	gtgctgctcaacaagagttc	Forward	NOX2
	caatggtgtgaatcgcagag	Reverse
