# Supplementary material for: Retrotransposons in Werner syndrome-derived macrophages trigger type I interferon-dependent inflammation in an atherosclerosis model
Source: Nat Commun. 2024 Jun 10;15:4772. doi: 10.1038/s41467-024-48663-w (PMC11164933; doi:10.1038/s41467-024-48663-w)
Supplement: Supplementary file 7 — Source Data [file 41467_2024_48663_MOESM7_ESM.xlsx]

## Sheet: Fig. 1a-1b
Fig. 1a) WRN mRNA levels				b) γ-H2AX MFI
Healthy-iMφ	WS-iMφ	gcWS-iMφ		Healthy-iMφ	WS-iMφ	gcWS-iMφ
2.21079	0.154636	0.680666		230	422	250
1.40825	0.088387	1.01208		301	799	278
1.95867	0.0850771	1.15384		250	446	301
	0.108103	0.962509			501

## Sheet: Fig. 1d
Fig. 1d) Absolute iMφ numbers
Days	Healthy-iMφ			WS-iMφ			gcWS-iMφ
19	32450	20260	16796.7	11533.3	7986.67	9733.33	18153	21380	40769
21	86370	79723.3	67310	36856.7	14913.3	42676.7	50520	90769	60890
23	116380	96910	83426.7	76240	37490	54323.3	74459	64140	82307
25	96560	75873.3	70890	78680	64590	36300	64488	60048	87023
27	79370	53656.7	50210	63740	17923.3	13426.7	64488	40779	67023
29	28650	28946.7	27680	40506.7	11506.7	4350	4396	57093	43231

## Sheet: Fig. 1e-1f
Fig. 1e) Percent apoptitic cells				Fig. 1f) CDKN1A mRNA levels_left
oxLDL (-)				oxLDL (-)
Healthy-iMφ	WS-iMφ	gcWS-iMφ		Healthy-iMφ	WS-iMφ	gcWS-iMφ
22.83	26.3	20.7		1.17999	1.7737	0.551985
21.5	28.4	23.1		0.653504	1.32126	1.06911
16.22	34.1	22.3		0.665673	0.976077	0.620756
	37.8			0.783504	1.7737	1.10321
oxLDL (+)				oxLDL (+)
Healthy-iMφ	WS-iMφ	gcWS-iMφ		Healthy-iMφ	WS-iMφ	gcWS-iMφ
25.53	29.5	23.9		1.55432	2.17174	0.350282
25.07	30.2	24.1		0.828721	2.15335	0.507805
23.6	27.72	20.85		0.737199	1.12418	0.707254
	31.2			0.828721	2.17174	0.573639

## Sheet: Fig. 1g-1h
Fig. 1g) MFI of SA-β-gal
oxLDL (-)				oxLDL (+)
Healthy-iMφ	WS-iMφ	gcWS-iMφ		Healthy-iMφ	WS-iMφ	gcWS-iMφ
5671	7557	5667		5111	6621	5888
4225	7098	6513		4902	7871	6072
2964	10526	4864		3929	7061	5184
	10439	6054			8716	5288
Fig. 1h) CDKN2A mRNA levels
oxLDL (-)				oxLDL (+)
Healthy-iMφ	WS-iMφ	gcWS-iMφ		Healthy-iMφ	WS-iMφ	gcWS-iMφ
1.11833	3.17818	0.484199		1.26872	3.37458	1.43861
1.89335	4.34632	1.48862		2.10556	2.93337	1.35322
1.52993	3.03084	1.07329		2.13072	3.40593	1.64282
		1.33862

## Sheet: Fig. 1i
Fig. 1i) Secreted pro-inflammatory cytokine protein levels
IL6
oxLDL (-)			oxLDL (+)
Healthy-iMφ	WS-iMφ	gcWS-iMφ	Healthy-iMφ	WS-iMφ	gcWS-iMφ
4.57146	57.863	3.78481	11.8932	227.578	33.0156
25.264	58.3263	9.86252	55.895	92.1144	9.29888
8.39742	16.7538	2.99852	22.7634	46.0869	7.94687
27.5578	10.088	24.1269	36.0201	80.1127	52.6582
34.9376	36.0201		15.4731	570.984
32.4726	15.4731		17.7889	429.066
11.7016	17.7889		27.6647	505.81
18.3034	27.6647		28.7532
6.46956	28.7532		15.9849
	15.9849
TNFα
oxLDL (-)			oxLDL (+)
Healthy-iMφ	WS-iMφ	gcWS-iMφ	Healthy-iMφ	WS-iMφ	gcWS-iMφ
5.65118	13.8904	9.63142	11.6318	25.0575	14.3935
16.4102	13.8904	10.6308	19.1943	13.3878	12.8855
7.63788	6.64368	7.63788	11.8824	13.8904	10.3808
1.39024	19.7019	7.35169	12.7993	17.6741	16.9154
7.35169	6.26538		21.2961	205.47	17.6741
3.55429	7.62344		22.948	197.728
	5.18014			172.799
IL1β
oxLDL (-)			oxLDL (+)
Healthy-iMφ	WS-iMφ	gcWS-iMφ	Healthy-iMφ	WS-iMφ	gcWS-iMφ
1.42332	3.06877	2.76896	6.99215	9.20103	6.84036
2.09542	2.99379	1.72186	6.99215	9.62862	3.36886
2.54429	4.34613	2.46943	5.40193	8.59019	4.8736
0.492236	4.27085	2.39459	1.19961	13.1991	6.68865
0.938812		1.08781	1.87123	32.1106
0.715444		0.492236	1.6472	20.1961
		0.417869		21.3094

## Sheet: Fig. 2a
Fig. 2a) Absolute numbers adherent iMφs on iVECs
	Healthy-iVEC						WS-iVEC
iMφ	28148	30188	23426.7	45266.7	10042	14466.7	82188	68208	37520	38853.3	20032	21459
oxLDL-treated iMφ	22332	34464	14466.7	34933.3	15038	32332	63924	42336	37760	61906.7	73072	70055

## Sheet: Fig. 2b-2c
Fig. 2b) Absolute numbers of ICAM1+ VE-cad+ iVECs
	Healthy-iVEC			WS-iVEC
No iMφ	1063.33	1290	920	4890	5260	2026.67
iMφ	1440	1020	633.333	4143.33	7143.33	2503.33
oxLDL-treated iMφ	2606.67	28033.3	24410	34116.7	53566.7	35910
Fig. 2c) mRNA levels of ICAM1
	Healthy-iVEC			WS-iVEC
No iMφ	0.202022	0.286285	0.16027	0.23504	0.430068	0.419583
iMφ	0.182167	0.286248	0.098173	0.150111	0.234692	0.602467
oxLDL-treated iMφ	0.153267	0.470034	0.277336	0.94749	0.503036	0.807077

## Sheet: Fig. 2d-2e
Fig. 2d) IL6, TNFα, and MMP1 protein levels quantified by ELISA
IL6
	Healthy-iVEC			WS-iVEC
No iMφ	3.62888	12.4874	42.3528	67.6118	42.5947	21.8881
iMφ	20.8895	21.7309	44.289	64.5657	89.5613	59.4338
oxLDL-treated iMφ	12.847	11.5285	53.38	196.793	120.935	119.742
TNFα
	Healthy-iVEC			WS-iVEC
No iMφ	0.807331	1.64264	1.08585	0.307524	0.586437	1.08585
iMφ	0.807331	0.86543	0.250063	7.58517	8.99089	3.70289
oxLDL-treated iMφ	0.586437	1.08585	1.70289	11.5262	8.26159	5.05989
MMP1
	Healthy-iVEC						WS-iVEC
No iMφ	34.637	30.1726	14.4208	27.3964	22.9578	10.6081	37.6587	15.272	27.638	32.6736	11.2982	20.0018
iMφ	31.8105	15.6495	21.4273	22.4498	30.9391	15.1685	40.1667	29.8856	34.4377	11.3201	22.632	27.6417
oxLDL-treated iMφ	24.7497	28.8387	28.1092	16.3193	31.0443	19.2254	54.5509	42.5001	36.2766	39.0217	45.0746	43.5595
Fig. 2e) IL6, TNFα, and MMP1 mRNA levels
IL6
	Healthy-iVEC				WS-iVEC
No iMφ	0.717796	0	1.04536	0.33792	1.32747	0.972412	0.288394	0.264838
iMφ	0.737081	0.875862	0.471495	0.433716	1.82859	0.945996	0.98793	0.796693
oxLDL-treated iMφ	0.81434	0.453623	0.863843	0.324153	2.68708	2.33006	1.48447	1.9263
TNFα
	Healthy-iVEC			WS-iVEC
No iMφ	0	0.115557	0	0.0105198	0	0.0135997
iMφ	0.073276	0.552784	0.341875	0.168416	0.490054	1.30728
oxLDL-treated iMφ	0.185332	0.812054	2.13004	4.32037	2.68715	4.79266
MMP1
	Healthy-iVEC			WS-iVEC
No iMφ	0.787443	0.701498	1.71495	3.10765	4.28851	2.76729
iMφ	4.65528	0.00589237	2.31402	8.87475	3.92332	9.43826
oxLDL-treated iMφ	1.88414	0.00042841	0.0641871	9.09082	7.07471	11.6359

## Sheet: Fig. 2f
Fig. 2f) Absolute numbers of healthy- and WS-iVSMCs
	Healthy-iVSMC							WS-iVSMC
No iMφ	27600	23613.3	29430	82690	114990	57960	19320	54730	39430	23133.3	93710	101670	110400	6406.67
iMφ	54000	25810	17560	105000	107140	192980	64326.7	60873.3	68073.3	48326.7	170400	169020	152450	133610
oxLDL-treated iMφ	62506.7	48793.3	59976.7	78140	131980	138050	46016.7	120030	111557	120823	182920	282730	194470	120030
										a

## Sheet: Fig. 2g
Fig. 2g) mRNA levels of VSMC contractile markers
CNN1
	No iMφ						iMφ						oxLDL-treated iMφ
Healthy-iVSMC	1.27903	1.75688	1.61403	1.341	1.56	1.9876	1.31752	2.03889	1.31045	1.6789	2.324	1.9989	1.37305	2.41753	0.960787	1.86439	1.96276	2.4354
WS-iVSMC	1.91854	1.09095	1.51107	0.8761	1.1	1.09878	1.44385	0.362386	0.768001	1.03847	1.15346	0.87623	0.024593	0.229623	0.523538	0.5392	0.45638	0.7656
ACTA2
	No iMφ						iMφ						oxLDL-treated iMφ
Healthy-iVSMC	1.83769	1.00291	0.850619	0.98364	1.23243	2.12323	0.773174	0.999701	2.0112	1.54546	1.65298	1.43847	1.57384	1.22063	1.25447	1.92398	1.23967	1.23986
WS-iVSMC	1.66829	1.08907	2.16345	1.3242	1.1334	1.2435	1.37613	0.671597	0.862523	0.987376	0.39846	0.8342	0.867002	0.45621	0.72533	0.6387	0.832876	0.732237
TAGLN
	No iMφ			iMφ					oxLDL-treated iMφ
Healthy-iVSMC	0.785915	1.15404	0.947278	0.853412	1.15258	0.788773	1.03647	0.853412	0.910278	1.30687	0.806307	0.910278	0.754484
WS-iVSMC	0.68632	0.808216	1.07326	0.936471	0.544196	0.553576	0.808216	1.03647	0.553387	0.136096	0.318269	0.533868	0.3892
SMTN
	No iMφ			iMφ			oxLDL-treated iMφ
Healthy-iVSMC	3.00598	2.28515	2.3447	2.8161	3.07933	2.61825	2.82678	3.36813	2.33289
WS-iVSMC	2.79249	3.01435	2.56101	2.28514	1.50982	1.3029	2.20916	1.13059	1.42007

[truncated: 58 more sheets: Fig. 2i, Fig. 4d, Fig. 4e-4f, Fig. 4g, Fig. 5a, Fig. 5b, Fig. 5c, Fig. 5d-5e, Fig. 5f-5g, Fig. 6d, Fig. 6e, Fig. 6f, Fig. 7b-7c, Fig. 7d, Fig. 7e-7f, Supplementary Figure 2a, Supplementary Figure 2d, Supplementary Figure 2e, Supplementary Figure 2h, Supplementary Figure 2j …]
